# Supplementary material for: Sri Lankan maternal ancestry reveals early migrations from Africa along the Indian Ocean
Source: PLoS One. 2026 May 26;21(5):e0350045. doi: 10.1371/journal.pone.0350045 (PMC13210243; doi:10.1371/journal.pone.0350045)
Supplement: S3 Table — (CSV) [file pone.0350045.s009.csv]

S3 Table: Haplogroup frequncies of different ethnic groups used to plot the PCA
Ethnicity	Country of origin	Region	Total_Samples	A	B	C	C1	C4	C5	C7	D1	D2	D3	D4	D5	D6	E	F1	F2	F3	F4	G1	G2	G3	H1	H101	H13	H15a1	H16a1	H2	H23	H26a1a1	H3	H31a	H4	H46	H5	H58a	H6	H7b	HV	I	J	K	L	M	M*1	M10	M11
Abujmaria	India	SouthAsia	11	0	0	0	0	0	0	0	0	0	0	0	0	0	0	0	0	0	0	0	0	0	0	0	0	0	0	0	0	0	0	0	0	0	0	0	0	0	0	0	0	0	0	0.181818182	0	0	0
Aeta	Philippines	SoutheastAsia	29	0	0.413793103	0	0	0	0	0	0	0	0	0	0	0	0.068965517	0.137931034	0	0	0	0	0	0	0	0	0	0	0	0	0	0	0	0	0	0	0	0	0	0	0	0	0	0	0	0	0	0	0
Agharia	India	SouthAsia	17	0	0	0	0	0	0	0	0	0	0	0	0	0	0	0	0	0	0	0	0	0	0	0	0	0	0	0	0	0	0	0	0	0	0	0	0	0	0	0	0	0	0	0	0	0	0
Ati	Philippines	SoutheastAsia	21	0	0.095238095	0	0	0	0	0	0	0	0	0	0	0	0.238095238	0.19047619	0	0	0	0	0	0	0	0	0	0	0	0	0	0	0	0	0	0	0	0	0	0	0	0	0	0	0	0	0	0	0
Austronesian	Indonesia	SoutheastAsia	25	0	0.24	0	0	0	0	0	0	0	0	0	0	0	0	0	0	0	0	0	0	0	0	0	0	0	0	0	0	0	0	0	0	0	0	0	0	0	0	0	0	0	0	0	0	0	0
Baining	Papua New Guinea	Oceania	19	0	0	0	0	0	0	0	0	0	0	0	0	0	0	0	0	0	0	0	0	0	0	0	0	0	0	0	0	0	0	0	0	0	0	0	0	0	0	0	0	0	0	0	0	0	0
Birhor	India	SouthAsia	20	0	0	0	0	0	0	0	0	0	0	0	0	0	0	0	0	0	0	0	0	0	0	0	0	0	0	0	0	0	0	0	0	0	0	0	0	0	0	0	0	0	0	0	0	0	0
BisonHornMaria	India	SouthAsia	5	0	0	0	0	0	0	0	0	0	0	0	0	0	0	0	0	0	0	0	0	0	0	0	0	0	0	0	0	0	0	0	0	0	0	0	0	0	0	0	0	0	0	0	0	0	0
Brahui	Pakistan	SouthAsia	11	0	0	0	0	0	0	0	0	0	0	0	0	0	0	0	0	0	0	0	0	0	0.090909091	0	0.272727273	0	0	0	0	0	0	0	0.090909091	0	0	0	0	0	0	0	0.090909091	0	0	0	0	0	0
Brusho	Pakistan	SouthAsia	10	0	0	0	0	0.1	0	0	0	0	0	0	0	0	0	0	0	0	0	0	0	0	0	0	0	0	0	0	0	0	0	0	0	0.1	0	0	0.1	0	0	0.1	0	0.1	0	0	0	0	0
Buryat	Mongolia	NortheastAsia	87	0.114942529	0.068965517	0	0	0.045977011	0.011494253	0.011494253	0	0.045977011	0.011494253	0.229885057	0.057471264	0	0	0.034482759	0	0	0	0	0.045977011	0	0.045977011	0	0	0	0	0	0	0	0	0	0	0	0.011494253	0	0	0	0.034482759	0	0.011494253	0	0	0	0	0.022988506	0.034482759
CDX	China	SoutheastAsia	20	0	0.2	0	0	0	0	0.1	0	0	0	0.15	0	0	0	0.2	0	0.05	0	0	0	0	0	0	0	0	0	0	0	0	0	0	0	0	0	0	0	0	0	0	0	0	0	0	0	0	0
CEU	UK	WestEurasia	6	0	0	0	0	0	0	0	0	0	0	0	0	0	0	0	0	0	0	0	0	0	0.5	0	0.333333333	0	0	0	0	0	0	0.166666667	0	0	0	0	0	0	0	0	0	0	0	0	0	0	0
CHB	China	NortheastAsia	12	0	0.083333333	0	0	0	0	0	0	0	0	0.25	0.166666667	0	0	0	0.166666667	0	0	0	0	0	0	0	0	0	0	0	0	0	0	0	0	0	0	0	0	0	0	0	0	0.083333333	0	0	0	0	0
Chakma	India	SouthAsia	11	0	0	0	0	0	0	0	0	0	0	0	0.090909091	0	0	0.090909091	0	0	0	0	0	0	0	0	0	0	0	0	0	0	0	0	0	0	0	0	0	0	0	0	0	0	0	0.090909091	0	0	0
Chamar	India	SouthAsia	6	0	0	0	0	0	0	0	0	0	0	0	0	0	0	0	0	0	0	0	0	0	0	0	0	0	0	0	0	0	0	0	0	0	0	0	0	0	0	0	0	0	0	0	0	0	0
Chanchu	India	SouthAsia	8	0	0	0	0	0	0	0	0	0	0	0	0	0	0	0	0	0	0	0	0	0	0	0	0	0	0	0	0	0	0	0	0	0	0	0	0	0	0	0	0	0	0	0	0	0	0
Dai	China	SoutheastAsia	5	0	0.2	0	0	0	0	0	0	0	0	0.2	0	0	0	0.4	0	0	0	0	0	0	0	0	0	0	0	0	0	0	0	0	0	0	0	0	0	0	0	0	0	0	0	0	0	0	0
Dhurwa	India	SouthAsia	10	0	0	0	0	0	0	0	0	0	0	0	0	0	0	0	0	0	0	0	0	0	0	0	0	0	0	0	0	0	0	0	0	0	0	0	0	0	0	0	0	0	0	0	0	0	0
Dorla	India	SouthAsia	12	0	0	0	0	0	0	0	0	0	0	0	0	0	0	0	0	0	0	0	0	0	0	0	0	0	0	0	0	0	0	0	0	0	0	0	0	0	0	0	0	0	0	0.166666667	0	0	0
FloresBena	Indonesia	SoutheastAsia	11	0	0	0	0	0	0	0	0	0	0	0	0.090909091	0.181818182	0	0.090909091	0	0	0	0	0	0	0	0	0	0	0	0	0	0	0	0	0	0	0	0	0	0	0	0	0	0	0	0	0	0	0
FloresCibal	Indonesia	SoutheastAsia	12	0	0.083333333	0	0	0	0	0	0	0	0	0	0	0	0.25	0.083333333	0	0	0	0	0	0	0	0	0	0	0	0	0	0	0	0	0	0	0	0	0	0	0	0	0	0	0	0	0	0	0
FloresRampasasa	Indonesia	SoutheastAsia	20	0	0.25	0	0	0	0	0	0	0	0	0	0.15	0	0.05	0.05	0	0	0	0	0	0	0	0	0	0	0	0	0	0	0	0	0	0	0	0	0	0	0	0	0	0	0	0	0	0	0
GBR	UK	WestEurasia	27	0	0	0	0	0	0	0	0	0	0	0	0	0	0	0	0	0	0	0	0	0	0.259259259	0	0	0	0.037037037	0.074074074	0.037037037	0.037037037	0.074074074	0	0	0	0	0.037037037	0	0	0	0.037037037	0.074074074	0.074074074	0	0	0	0	0
Gaud	India	SouthAsia	9	0	0	0	0	0	0	0	0	0	0	0	0	0	0	0	0	0	0	0	0	0	0	0	0	0	0	0	0	0	0	0	0	0	0	0	0	0	0	0	0	0.222222222	0	0	0	0	0
Gujjar	Pakistan	SouthAsia	20	0	0	0	0	0	0	0	0	0	0	0	0	0	0	0	0	0	0	0	0	0	0	0	0	0	0	0.1	0	0	0	0	0	0	0	0	0	0	0.05	0	0	0	0	0	0	0	0
Halba	India	SouthAsia	6	0	0	0	0	0	0	0	0	0	0	0	0	0	0	0	0	0	0	0	0	0	0	0	0	0	0	0	0	0	0	0	0	0	0	0	0	0	0	0	0	0	0	0	0	0	0
Hazara	Pakistan	SouthAsia	17	0	0.058823529	0	0	0	0	0	0	0	0	0	0	0	0	0	0.058823529	0	0	0	0.058823529	0	0.058823529	0.058823529	0	0	0	0	0	0	0	0	0	0	0.058823529	0	0	0.058823529	0.058823529	0	0	0	0	0	0	0	0
HillKorwa	India	SouthAsia	10	0	0	0	0	0	0	0	0	0	0	0	0	0	0	0	0	0	0	0	0	0	0	0	0	0	0	0	0	0	0	0	0	0	0	0	0	0	0	0	0	0	0	0	0	0	0
ITU	India	SouthAsia	26	0	0	0	0	0	0	0	0	0	0	0	0	0	0	0	0	0	0	0	0	0	0	0	0	0	0	0	0	0	0	0	0	0	0	0	0	0	0	0	0.038461538	0.038461538	0	0	0	0	0
Iyangar	India	SouthAsia	6	0	0	0	0	0	0	0	0	0	0	0	0	0	0	0	0	0	0	0	0	0	0	0	0	0	0	0	0	0	0	0	0	0	0	0	0	0	0	0	0	0	0	0	0	0	0
Iyer	India	SouthAsia	13	0.076923077	0	0	0	0.076923077	0	0	0	0	0	0	0	0	0	0	0	0	0	0	0	0	0	0	0	0	0	0	0	0	0	0	0	0	0	0	0	0	0	0	0	0	0	0	0	0	0
Jamatia	India	SouthAsia	9	0	0	0	0	0	0	0	0	0	0	0	0	0	0	0.111111111	0	0	0	0	0.222222222	0	0	0	0	0	0	0	0	0	0	0	0	0	0	0	0	0	0	0	0	0	0	0	0	0	0
Japanese	Japan	NortheastAsia	35	0.057142857	0.142857143	0	0	0	0	0	0	0	0	0.285714286	0.085714286	0	0	0.057142857	0	0	0	0.028571429	0	0	0	0	0	0	0	0	0	0	0	0	0	0	0	0	0	0	0	0	0	0	0	0	0	0	0
Jarwa	India	SouthAsia	12	0	0	0	0	0	0	0	0	0	0	0	0	0	0	0	0	0	0	0	0	0	0	0	0	0	0	0	0	0	0	0	0	0	0	0	0	0	0	0	0	0	0	0	0	0	0
KHV	Vietnam	SoutheastAsia	28	0	0.107142857	0	0	0.035714286	0	0	0	0	0	0	0	0	0	0.321428571	0.071428571	0	0	0	0	0	0	0	0	0	0	0	0	0	0	0	0	0	0	0	0	0	0	0	0	0	0	0	0	0	0
Kamar	India	SouthAsia	11	0	0	0	0	0	0	0	0	0	0	0	0	0	0	0	0	0	0	0	0	0	0	0	0	0	0	0	0	0	0	0	0	0	0	0	0	0	0	0	0	0	0	0	0	0	0
KayaDora	India	SouthAsia	11	0	0	0	0	0	0	0	0	0	0	0	0	0	0	0	0	0	0	0	0	0	0	0	0	0	0	0	0	0	0	0	0	0	0	0	0	0	0	0	0	0	0	0	0	0	0
Kensiu	Malaysia	SoutheastAsia	9	0	0	0	0	0	0	0	0	0	0	0	0	0	0	0	0	0	0	0	0	0	0	0	0	0	0	0	0	0	0	0	0	0	0	0	0	0	0	0	0	0	0	0	0	0	0
Khatri	India	SouthAsia	11	0	0	0	0	0	0	0	0	0	0	0	0	0	0	0	0	0	0	0	0	0	0	0	0	0.090909091	0	0.090909091	0	0	0	0	0	0	0	0	0	0	0	0	0	0	0	0	0	0	0
Kintak	Malaysia	SoutheastAsia	19	0	0.052631579	0	0	0	0	0	0	0	0	0	0	0	0	0.052631579	0	0	0	0	0	0	0	0	0	0	0	0	0	0	0	0	0	0	0	0	0	0	0	0	0	0	0	0	0	0	0
KondaReddy	India	SouthAsia	17	0	0	0	0	0	0	0	0	0	0	0	0	0	0	0	0	0	0	0	0	0	0	0	0	0	0	0	0	0	0	0	0	0	0	0	0	0	0	0	0	0	0	0.117647059	0	0	0
Korean	Korea	NortheastAsia	152	0.065789474	0.171052632	0	0	0.006578947	0.013157895	0	0	0	0	0.263157895	0.046052632	0	0	0.065789474	0.006578947	0	0.006578947	0.085526316	0.026315789	0.013157895	0	0	0	0	0	0	0	0	0	0	0	0	0	0	0	0	0	0	0	0	0	0	0	0.019736842	0.013157895
Kota	India	SouthAsia	8	0	0	0	0	0	0	0	0	0	0	0	0	0	0	0	0	0	0	0	0	0	0	0	0	0	0	0	0	0	0	0	0	0	0	0	0	0	0	0	0	0	0	0	0	0	0
Lambada	India	SouthAsia	17	0	0	0	0	0	0	0	0	0	0	0	0	0	0	0	0	0	0	0	0	0	0	0	0	0	0	0	0	0	0	0	0	0	0	0	0	0	0.058823529	0	0.176470588	0	0	0	0	0	0
Lodha	India	SouthAsia	11	0	0	0	0	0	0	0	0	0	0	0	0	0	0	0	0	0	0	0	0	0	0	0	0	0	0	0	0	0	0	0	0	0	0	0	0	0	0	0	0	0	0	0	0	0	0
Mahar	India	SouthAsia	19	0	0	0	0	0	0	0	0	0	0	0	0	0	0	0	0	0	0	0	0	0	0	0	0	0	0	0.052631579	0	0	0	0	0	0	0	0	0	0	0	0	0	0	0	0.052631579	0	0	0
Malaysian	Malaysia	SoutheastAsia	100	0	0.22	0	0	0	0	0	0	0	0	0.01	0	0.02	0.08	0.11	0	0.02	0.01	0	0.01	0	0	0	0	0	0	0	0	0	0	0	0	0	0	0	0	0	0	0	0	0	0	0	0	0	0
Manipuri	India	SouthAsia	5	0	0	0	0	0	0	0	0	0	0	0	0	0	0	0.2	0	0	0	0	0.2	0	0	0	0	0	0	0	0	0	0	0	0	0	0	0	0	0	0	0	0	0	0	0	0	0	0
Mog	India	SouthAsia	20	0.15	0	0	0	0	0	0	0	0	0	0	0	0	0	0.2	0	0	0	0	0	0	0	0	0.05	0	0	0	0	0	0	0	0	0	0	0	0	0	0	0	0	0	0	0.05	0	0	0
Muria	India	SouthAsia	10	0	0	0	0	0	0	0	0	0	0	0	0	0	0	0	0	0	0	0	0	0	0	0	0	0	0	0	0	0	0	0	0	0	0	0	0	0	0	0	0	0	0	0	0	0	0
Nababuddha	India	SouthAsia	4	0	0	0	0	0	0	0	0	0	0	0	0	0	0	0	0	0	0	0	0	0	0	0	0	0	0	0	0	0	0	0	0	0	0	0	0	0	0	0	0	0	0	0	0	0	0
Nakanai Bileki	Papua New Guinea	Oceania	11	0	0.636363636	0	0	0	0	0	0	0	0	0	0	0	0	0	0	0	0	0	0	0	0	0	0	0	0	0	0	0	0	0	0	0	0	0	0	0	0	0	0	0	0	0	0	0	0
Nicobarese	India	SouthAsia	6	0	0.166666667	0	0	0	0	0	0	0	0	0	0	0	0	0.5	0	0	0	0	0	0	0	0	0	0	0	0	0	0	0	0	0	0	0	0	0	0	0	0	0	0	0	0	0	0	0
Onge	India	SouthAsia	15	0	0	0	0	0	0	0	0	0	0	0	0	0	0	0	0	0	0	0	0	0	0	0	0	0	0	0	0	0	0	0	0	0	0	0	0	0	0	0	0	0	0	0	0	0	0
Oraon	India	SouthAsia	15	0	0	0	0	0	0	0	0	0	0	0	0	0	0	0	0	0	0	0	0	0	0	0	0	0	0	0	0	0	0	0	0	0	0	0	0	0	0	0	0	0	0	0	0	0	0
Paniya	India	SouthAsia	11	0	0	0	0	0	0	0	0	0	0	0	0	0	0	0	0	0	0	0	0	0	0	0	0	0	0	0	0	0	0	0	0	0	0	0	0	0	0	0	0	0	0	0	0	0	0
Papuan	Papua New Guinea	Oceania	20	0	0	0	0	0	0	0	0	0	0	0	0	0	0	0	0	0	0	0	0	0	0	0	0	0	0	0	0	0	0	0	0	0	0	0	0	0	0	0	0	0	0	0	0	0	0
Pathan	Pakistan	SouthAsia	17	0	0	0	0	0	0	0	0	0	0	0	0	0	0	0	0	0	0	0	0	0	0	0	0	0	0	0	0	0	0	0	0	0	0	0	0	0	0	0	0.058823529	0.058823529	0	0	0	0	0
Rajput	Pakistan	SouthAsia	14	0	0	0	0	0	0	0	0	0	0	0.071428571	0	0	0	0	0	0	0	0	0	0	0	0	0	0	0	0	0	0	0	0	0	0	0	0	0	0	0	0	0	0	0	0	0	0	0
RanaTharu	India	SouthAsia	12	0	0	0	0	0	0	0.083333333	0	0	0	0	0	0	0	0	0	0	0	0	0.25	0	0	0	0	0	0	0	0	0	0	0	0	0	0	0	0	0	0	0	0	0	0	0	0	0	0
SLT	Srilanka	SouthAsia	109	0.009174312	0	0	0	0	0	0	0	0	0	0	0	0	0	0	0	0	0	0	0	0	0	0	0.036697248	0	0	0.009174312	0	0	0	0	0	0	0	0	0	0	0.073394495	0	0.009174312	0	0	0.009174312	0.009174312	0	0
SaryupariBrahmin	India	SouthAsia	14	0	0	0	0	0	0	0	0	0	0	0	0	0	0	0	0	0	0	0	0	0	0.071428571	0	0	0	0	0	0	0	0	0	0	0	0	0	0	0	0	0	0	0	0	0	0	0	0
SenoiSemai	Malaysia	SoutheastAsia	10	0	0.1	0	0	0	0	0	0	0	0	0	0	0	0	0.2	0	0	0	0	0	0	0	0	0	0	0	0	0	0	0	0	0	0	0	0	0	0	0	0	0	0	0	0	0	0	0
Sindhi	Pakistan	SouthAsia	12	0	0	0	0	0	0	0	0	0	0	0	0	0	0	0	0	0	0	0	0	0	0	0	0	0	0	0	0	0	0	0	0	0	0	0	0	0	0.083333333	0	0	0	0.166666667	0	0	0	0
Sinhalese	Srilanka	SouthAsia	91	0	0	0	0	0	0	0	0	0	0	0	0	0	0	0	0	0	0	0	0	0	0	0	0.010989011	0	0	0	0	0	0	0	0	0	0	0	0.021978022	0	0	0.010989011	0	0	0	0.010989011	0	0	0
SourasthraBrahmin	India	SouthAsia	9	0	0	0	0	0	0	0	0	0	0	0	0	0	0	0	0	0	0	0	0	0	0	0	0.222222222	0	0	0	0	0	0	0	0	0	0	0	0	0	0	0	0	0	0	0	0	0	0
SouthIndian	India	SouthAsia	10	0	0	0	0	0	0	0	0	0	0	0	0	0	0	0	0	0	0	0	0	0	0	0	0	0	0	0	0	0	0	0	0	0	0	0	0	0	0	0.4	0	0	0	0	0	0	0
Temuan	Malaysia	SoutheastAsia	15	0	0.333333333	0	0	0	0	0	0	0	0	0	0	0	0	0	0	0	0	0	0	0	0	0	0	0	0	0	0	0	0	0	0	0	0	0	0	0	0	0	0	0	0	0	0	0	0
Toda	India	SouthAsia	20	0	0	0	0	0	0	0	0	0	0	0	0	0	0	0	0	0	0	0	0	0	0	0	0	0	0	0	0	0	0	0	0	0	0	0	0	0	0	0	0	0	0	0	0	0	0
Toto	India	SouthAsia	11	0	0	0	0	0	0	0	0	0	0	0.909090909	0	0	0	0	0	0	0	0	0	0	0	0	0	0	0	0	0	0	0	0	0	0	0	0	0	0	0	0	0	0	0	0	0	0	0
UrbanBangalore	India	SouthAsia	34	0.029411765	0	0	0	0	0	0	0	0	0	0	0	0	0	0	0	0	0	0	0	0	0	0	0	0	0	0	0	0	0	0	0	0	0	0	0	0	0	0	0	0	0	0	0	0	0
UrbanChennai	India	SouthAsia	34	0	0	0	0	0	0	0	0	0	0	0.029411765	0	0	0	0	0	0	0	0	0	0	0	0	0	0	0	0	0	0	0	0	0	0	0.029411765	0	0	0	0.029411765	0	0	0.029411765	0	0	0	0	0
Vedda	Srilanka	SouthAsia	37	0	0	0	0	0	0	0	0	0	0	0	0	0	0	0	0	0	0	0	0	0	0	0	0	0	0	0	0	0	0	0	0	0	0	0	0	0	0	0	0	0	0	0	0	0	0
WestbengalBrahmin	India	SouthAsia	10	0	0	0	0	0	0	0	0	0	0	0	0	0	0	0	0	0	0	0	0	0	0	0	0	0	0	0	0	0	0	0	0	0	0	0	0	0	0	0.1	0	0	0	0	0	0	0
Xhalxh	Mongolia	NortheastAsia	12	0.083333333	0.083333333	0	0	0.166666667	0	0	0	0	0	0.166666667	0.083333333	0	0	0	0	0	0	0	0.166666667	0	0	0	0	0	0	0	0	0	0	0	0	0	0	0	0	0	0	0	0	0	0	0	0	0	0
[truncated: 89 more columns]
